# Supplementary material for: Multiple birth rates of Korea and fetal/neonatal/infant mortality in multiple gestation
Source: PLoS One. 2018 Aug 15;13(8):e0202318. doi: 10.1371/journal.pone.0202318 (PMC6093695; doi:10.1371/journal.pone.0202318)
Supplement: S1 Table — (XLSX) [file pone.0202318.s001.xlsx]

## Sheet: Sheet1
S1 Table. Annual neonatal and infant mortalities and comparisons of mortality rates according to the number of gestation.
			Neonatal deaths						Infant deaths
	Singletons	Twins	Odds ratio*	Triplets	Odds ratio†		Singletons	Twins	Odds ratio*	Triplets	Odds ratio†
Year	n (NMR)	n (NMR)	95% CI	n (NMR)	95% CI		n (IMR)	n (IMR)	95% CI	n (IMR)	95% CI
2009	529 (1.23)	130 (10.92)	11.11 (1.43-86.22)	8 (50.96)	53.69 (7.40-389.26)		1110 (2.58)	180 (15.12)	5.06 (1.46-17.54)	9 (57.32)	20.09 (6.27-64.36)
2010	597 (1.31)	148 (11.72)	12.13 (1.57-93.49)	10 (48.08)	50.37 (6.94-365.64)		1162 (2.55)	204 (16.15)	5.40 (1.57-18.60)	12 (57.69)	20.46 (6.39-65.53)
2011	549 (1.20)	157 (11.56)	12.13 (1.57-93.49)	6 (22.30)	22.47 (3.02-167.04)		1108 (2.42)	201 (14.80)	7.60 (1.73-33.32)	9 (33.46)	17.03 (4.08-71.16)
2012	641 (1.37)	156 (10.18)	10.09 (1.29-78.98)	7 (23.33)	23.52 (3.17-174.48)		1155 (2.46)	205 (13.38)	6.57 (1.48-29.20)	9 (30)	15.43 (3.68-64.75)
2013	566 (1.34)	139 (9.85)	10.09 (1.29-78.98)	9 (35.02)	36.23 (4.95-264.99)		1016 (2.41)	202 (14.31)	7.09 (1.61-31.26)	11 (42.80)	22.42 (5.42-92.81)
2014	528 (1.26)	169 (11.11)	11.11 (1.43-86.22)	7 (24.82)	25.62 (3.46-189.41)		1019 (2.43)	234 (15.71)	8.11 (1.86-35.38)	8 (28.37)	14.37 (3.42-60.50)
2015	463 (1.1)	136 (8.62)#	9.07 (1.15-71.74)	14 (35.71)	37.31 (5.10-272.64)		768 (1.82)#	192 (12.17)	6.06 (1.35-27.15)	15 (38.27)	19.91 (4.74-81.93)
NMR, neonatal mortality rate; IMR, infant mortality rate; CI, confidence interval
* statistics of mortality rates between singleton and twin births, †statistics mortality rates between twin and triplet births
# p < 0.001, by Cochran-Armitage test for trend, during study period
