# Supplementary material for: Multiple birth rates of Korea and fetal/neonatal/infant mortality in multiple gestation
Source: PLoS One. 2018 Aug 15;13(8):e0202318. doi: 10.1371/journal.pone.0202318 (PMC6093695; doi:10.1371/journal.pone.0202318)
Supplement: S2 Table — (XLSX) [file pone.0202318.s002.xlsx]

## Sheet: Sheet1
S2 Table. Annual fetal mortalities and comparisons of fetal mortality rates according to the number of gestation.
			Fetal deaths
	Singletons	Twins	Odds ratio*	Triplets	Odds ratio†
Year	n (FMR)	n (FMR)	95% CI	n (FMR)	95% CI
2009	6740 (15.40)	509 (41.00)	2.81 (1.54-5.11)	16 (92.49)	6.65 (3.83-11.57)
2010	5973 (12.95)	515 (39.17)	3.08 (1.63-5.81)	28 (118.64)	10.26 (5.74-18.31)
2011	5251 (11.36)	509 (36.12)	3.36 (1.70-6.63)	22 (75.60)	7.40 (3.90-14.01)
2012	5421 (11.44)	574 (36.11)	3.36 (1.70-6.63)	29 (88.15)	8.68 (4.61-16.34)
2013	5083 (11.91)	531 (36.26)	3.07 (1.59-5.94)	18 (65.45)	5.72 (3.07-10.66)
2014	4619 (10.88)	504 (32.72)	3.07 (1.54-6.11)	29 (93.25)	9.22 (4.90-17.33)
2015	4308 (10.11)#	497 (30.55)#	3.17 (1.54-6.50)	38 (88.37)	9.55 (4.94-18.49)
FMR, fetal mortality rate; CI, confidence interval
* statistics between singleton and twin births, †statistics between twin and triplet births
# p < 0.001, by Cochran-Armitage test for trend, during study period
